# Supplementary material for: Controlled human exposures: a review and comparison of the health effects of diesel exhaust and wood smoke
Source: Part Fibre Toxicol. 2024 Oct 23;21:44. doi: 10.1186/s12989-024-00603-8 (PMC11515699; doi:10.1186/s12989-024-00603-8)
Supplement: Supplementary file 1 — Supplementary Material 1 [file 12989_2024_603_MOESM1_ESM.xlsx]

## Sheet: Pulmonary
										Composition of DE or WS exposures												BAL																	BW
DE or WS	Year	Study	Reference number	Experimental Design	Duration (minutes)	Exposures	Diesel fuel	WS Wood	Concurrent exposure	PM concentration (ug/m^3)*	NO (ppb)	NO2 (ppb)	NOx (ppb)	CO (ppm)	CO2 (ppm)	TVOC (ppb)	Participants Health Status	Sample Size	Age Range	Average Age	Biological Sex (% Female)	IL-6	IL-8	IL-13	IL-5	IL-15	ICAM-1	MMP-9	MPO	TNFa	CC16	SP-D	SP-A	neutrophils	lymphocyte	eosinophils	macrophages	mast cells	IL-6	IL-8	ICAM1	MMP-9	MPO	TNFa	CC16	SPD	neutrophils	lymphocytes	eosinophils
DE	2023	Orach et al. 2023	72	crossover	240	FA once and DE 20, DE 50, DE 150	Diesel	n/a		PM 2.5 = 20 PM 2.5 = 50 PM 2.5 = 150	1312 2090 3499	75 118 133	1383 2202 3623	3.65 5.34 8.94	1502 2507 2015	276 487 969	healthy	17	19-49	28	47
DE	2022	Ryu et al. 2022	85	crossover	120	FA once DE 300 once	Diesel	n/a		PM 2.5 = 300	3000	92	3100	12.1	n/a	n/a	healthy ex-smokers, healthy neversmokers, mild-mod COPD	30	40-80	60	37						ns at 24hr post	ns at 24hr post						ns at 24hr	ns at 24hr	ns at 24hr					ns 24hr post	ns 24hr post
DE	2022	Syed et al. 2022	144	crossover	120	FA once, DE300 once	Diesel	n/a		PM 2.5 = 300	3145	96.7	3238	12.2	n/a	n/a	healthy ex-smokers, healthy never-smokers, mild-mod COPD	30	40-80	60	34
DE	2021	Koch et al. 2021	244	crossover	60	FA + placebo, DE + placebo, FA+ salbutamol, DE + salbutamol	Diesel	n/a	salbutamol	PM 2.5 = 300	2935	39	n/a	12	1759	1249	exercise induced bronchoconstriction	19	22-33	26	47
DE	2021	Unosson et al. 2021	n/a	crossover	60	study 1: DE, 30% rapeseed methyl ester biodiesel+70% DE blend; study 2: DE, 100% rapeseed methyl ester biodiesel	Preem low-sulfur standard diesel Biodiesel (blend of petrodiesel and rapeseed methyl ester 100 biodiesel)	n/a		PM 10 = 300	n/a	400-700	3900-6100	n/a	n/a	n/a	healthy	16 (study 1)/19 (study 2)	21-29 (study 1)/20-38 (study 2)	25 (study 1)/28 (study 2)	12.5 (study 1)/0 (study 2)
DE	2020	Ryu et al. 2020	101	crossover	120	FA + allergen, DE300 + allergen, particle depleted DE + allergen, FA + saline	ultra-low sulfur diesel (Petro Canada type 2, sulfur < 15 ppm, cetane number 41-44)	n/a	allergen	PM 2.5 = 300	2770.1	52.5	2822.5	14	2044.1	1932	atopic +/- airway hyperresponsive	14	23-50	n/a	50				ns DE 48hr post						ns DE at 48hr post	inc by allergen at 48hr post and effect attenuated by DE	ns DE at 48hr post			ns DE at 48hr post
DE	2020	Wooding et al. 2020	117	crossover	120	DE once and FA once	ultra-low sulfur diesel (Petro Canada type 2, sulfur < 15 ppm, cetane number 41-44)	n/a		PM 2.5 = 300	3340	114	3450	13.3	1963	1407	healthy never-smokers, ex-smokers without COPD, mild-mod COPD	18	42-75	64	33													ns on neutrophil activation at 24hr post
DE	2019	Wooding et al. 2019	304	crossover	120	FA + allergen, DE300 + allergen, particle depleted DE + allergen, FA + saline	ultra-low sulfur diesel (Petro Canada type 2, sulfur < 15 ppm, cetane number 41-44)	n/a	allergen	PM 2.5 = 300	2770.1	52.5	2822.5	14	2044.1	1932	atopic +/- airway hyperresponsive	14	23-50	31	50
DE	2018	Giles et al. 2018a	70	crossover	30	DE x 3 and FA x 3	ultra-low sulfur diesel (Petro Canada type 2, sulfur < 15 ppm, cetane number 41-44)	n/a		PM 2.5 = 300	7000	580	n/a	13.9	n/a	1310	healthy males	18	n/a	24.5	0
DE	2016	Biagioni et al. 2016	118	crossover	120	DE + allergen once and FA + allergen once	ultra-low sulfur diesel (Petro Canada type 2, sulfur < 15 ppm, cetane number 41-44)	n/a	allergen	PM 2.5 = 300	8665.5	519.7	9185.3	14.1	n/a	n/a	atopic +/- airway hyperresponsive	18	20-46	28	61								ns at 48hr post		dec at 48hr post	ns at 48hr post											ns at 48hr post		ns at 48hr post	ns at 48hr post
DE	2016	Carlsten et al. 2016	80	crossover	120	DE + allergen once, DE + saline, FA + allergen, FA + saline once	ultra-low sulfur diesel (Petro Canada type 2, sulfur < 15 ppm, cetane number 41-44)	n/a	allergen	PM 2.5 = 300	8665.5	519.7	9185.3	14.1	n/a	n/a	atopic +/- airway hyperresponsive	18	20-46	29	61	ns at 48hr post	ns at 48hr post	ns at 48hr post	ns at 48hr post	dec with DE at 48hr post				ns at 48hr post				ns at 48hr post	ns at 48hr post; CD8 T cells ns at 48hr pos, CD4 T cells ns at 48hr post, T reg cells ns at 48hr post	ns at 48hr post	ns at 48hr post;		ns at 48hr post	ns at 48hr post							ns at 48hr post	dec with DE at 48hr post	dec with DE at 48hr post
DE	2016	Hosseini et al. 2016	102	crossover	120	DE + allergen once, DE + saline, FA + allergen, FA + saline once	n/a	n/a	allergen	PM 2.5 = 300	8665.5	519.7	9185.3	14.1	n/a	n/a	atopic +/- airway hyperresponsive	12	20-46	29	58
DE	2016	Zhang et al. 2016	152	crossover	120	DE + allergen once and FA + allergen once	ultra-low sulfur diesel (Petro Canada type 2, sulfur < 15 ppm, cetane number 41-44)	n/a	allergen	PM 2.5 = 300	7158	218	7368	11.2	2360	1483	atopic +/- airway hyperresponsive	17	20-46	28	59
DE	2015	Wauters et al. 2015b	71	crossover	120	dobutamine group (n=10): AA + dobutamine, DE + dobutamine; hypoxia group (n=8): AA + exercise in normoxia, AA + exercise in hypoxia (FiO2=12%), DE + exercise in hypoxia (FiO2=12%)	ultralow sulfur diesel	n/a		PM 2.5 = 300	835	2043	2878	21	n/a	n/a	healthy males	18	n/a	22	0
DE	2014	Carlsten et al. 2014	110	crossover	120	FA + placebo once and DE twice (once with placebo and once with antioxidant)	ultra-low sulfur diesel (Petro Canada type 2, sulfur < 15 ppm, cetane number 41-44)	n/a		DE with placebo: PM 2.5 = 300 DE with antioxidants: PM 2.5 = 300	8026 8781	385 378	8411 9159	15 13	2352 2551	2010 1947	healthy, asthmatics	26	19-46	29	50
DE	2014	Madden et al. 2014	146	crossover	120	each session consisted of a initial exposure to DE, DE+O3, FA, O3, followed by a second exposure to O3 (total 4 sessions)	ultra low sulfur (<15ppm) diesel fuel	n/a	ozone	PM ? = 300	1580	160	n/a	2.58	n/a	n/a	healthy	15	23-37	27	27
DE	2014	Muala et al. 2014	148	crossover	60	FA, DE, DE + filter A, DE + filter B	Preem, UN 1202, VSD 10	n/a		PM 1 = 350	2490	680	n/a	n/a	n/a	n/a	healthy	30	18-29	25	43
DE	2013	Barath et al. 2013	147	crossover	60 min for FA + DE, 75 min for O3 + FA	n=18 DE once + FA once + O3 once + FA once ; n=18 O3 once + FA once	Statoil class 1 diesel fuel	n/a	ozone	PM 10 = 300	n/a	n/a	n/a	n/a	n/a	n/a	healthy	36	23-29	26	0
DE	2013	Langrish et al. 2013	145	crossover	?	FA once and DE once	Diesel	n/a		PM 10 = 300	3100	900	n/a	n/a	n/a	n/a	healthy	16 (study 1)/14 (study 2)	21-27 (study 1)/23-34 (study 2)	23 (study 1)/26 (study 2)	44 (study 1)/43 (study 2)
DE	2013	Larsson et al. 2013	82	crossover	120	FA once and DE once	Diesel	n/a		PM 10 = 100	1300	430	1700	11	n/a	n/a	allergic rhinitics	14	22-34	25	50	ns at 18hr post	ns at 18hr post						ns at 18hr post					ns at 18hr post	ns at 18hr post	ns at 18hr post	ns at 18hr post,	ns 18hr post	ns at 18hr post	ns at 18hr post			ns at 18hr post				ns at 18hr post	ns at 18hr post
DE	2013	Xu et al. 2013	84	crossover	180	FA + 46dB, FA + 75dB, DE + 46dB, DE + 75 dB	Swedish environmental class 1 diesel fuel with sulfur <10ppm, cetane number min 51, aromatics 4% volume, PAHs <0.02% volume	n/a	traffic noise	PM 1 = 300	9800	1300	n/a	7.1	1945	n/a	healthy	18	40-66	51	50
DE	2012	Giles et al. 2012	243	crossover	60	DE once and FA once	ultra-low sulfur diesel (Petro Canada type 2, sulfur < 15 ppm, cetane number 41-44)	n/a		PM 2.5 = 300	11394	408	11802	16.6	n/a	n/a	healthy males	8	n/a	29	0
DE	2012	Hussain et al. 2012	74	crossover	60	FA once and DE once	Diesel	n/a		PM 2.5 = 300	3170	210	n/a	3.7	n/a	n/a	asthmatics	16	20-48	29.9	56
DE	2011	Behndig et al. 2011	75	crossover	120	FA once and DE once	diesel fuel, cetane number 51; aromatics, 25% volume; PAHs, 0.5% volume; sulphur 0.06% weight; carbon, 86.4% weight; hydrogen, 13.5% weight; nitrogen, less than 0.02% weight; and oxygen, less than 0.1% weight.	n/a		DE healthy group: PM 10 = 100 DE asthmatic group: PM 10 = 100	1300 1200	410 360	1700 1600	9.4 7.8	n/a	n/a	healthy, mild asthmatics, moderate asthmatics	55	18-41	24	47	ns at 18hr post	ns at 18hr post				ns at 18hr post		ns at 18hr post					ns at 18hr post					inc by DE in healthy but ns asthmatics at 18hr post	ns (asthmatics and healthy) at 18hr post	ns (asthmatics and healthy) at 18hr post		inc by DE in healthy but ns asthmatics at 18hr post				inc by DE in healthy but ns asthmatics at 18hr post		ns both at 18hr post
DE	2010	Sehlstedt et al. 2010	79	crossover	60	Fa once and DE once	Statoil class 1; cetane number 54; aromatics, 4% volume; PAHs, <0.02 vol %; sulfur <1 ppm	n/a		PM 10 = 300	5900	350	6300	n/a	n/a	n/a	healthy	15	21-40	26	53													ns at 6hr post	ns at 6hr post	inc at 6hr post	ns at 6hr post										ns at 6hr post	ns at 6hr post	ns at 6hr post
DE	2008	Bosson et al. 2008	n/a	crossover	60	each session consisted of an initial exposure to DE or FA, followed by a second exposure to O3	Diesel	n/a	ozone	PM 10 = 300	1650	510	n/a	n/a	n/a	n/a	healthy	14	21-29	25	37	ns at 23hr post	ns at 23hr post				ns at 23hr post	ns at 23hr post	ns at 23hr post					ns at 23hr post	ns at 23hr post	ns at 23hr post	ns at 23hr post		ns at 23hr post	ns at 23hr post	ns at 23hr post	ns at 23hr post	ns at 23hr post				inc at 23hr post	ns at 23hr post	ns at 23hr post
DE	2008	Sawant et al. 2008	150	crossover	120	DE once, FA once, FA with 0.35 ppm NO2 once	California Air Resources Board ultra low sulfur diesel, cetane 53.5, sulfur < 15ppm	n/a		PM 2 = 100	1060	335	n/a	1.7	n/a	n/a	healthy, asthmatics	11	n/a	n/a	n/a
DE	2007	Bosson et al. 2007	n/a	crossover	60	DE + FA once and DE + O3 once (60min exposure to DE, then 120min exposure to FA or O3)	OK promil 1 low sulfur fuel (5ppm sulfur, 4% by vol aromatics, centane number 55)	n/a	ozone	PM ? = 300	n/a	n/a	n/a	n/a	n/a	n/a	healthy	16	20-28	23	56
DE	2006	Behndig et al. 2006	78	crossover	120	FA once and DE once	Diesel	n/a		PM 10 = 100	1300	400	1800	10.4	n/a	n/a	healthy	15	21-27	24	47	ns at 18hr post	ns at 18hr post						ns at 18hr post					ns at 18hr post	ns at 18hr post	ns at 18hr post	ns 18hr post	ns 18hr post	ns at 18hr post	inc at 18hr post			inc at 18hr post				inc by DE at 18hr post	ns at 18hr post	ns at 18hr post
DE	2004	Mudway et al. 2004	106	crossover	120	FA once and DE once	Diesel	n/a		PM 10 = 100	600	200	n/a	1.7	n/a	n/a	healthy	25	20-27	23.4	36													ns at 6hr post							ns at 6hr post		ns at 6hr post				ns at 6hr post
DE	2004	Stenfors et al. 2004	81	crossover	120	FA once and DE once	Diesel	n/a		PM 10 = 100	600	200	n/a	1.7	n/a	n/a	healthy, asthmatics	25	19-42	24	36													ns at 6hr post	inc in healthy by DE at 6hr post	ns asthmatic at 6hr post			inc healthy at 6hr post, ns asthmatics at 6hr post	inc healthy at 6hr post, ns asthmatics at 6hr post			ns healthy at 6hr post				inc at 6hr post (healthy)	ns asthmatics	dec asthmatic at 6hr post
DE	2001	Nordenhall et al. 2001	151	crossover	60	FA once and DE once	Diesel	n/a		PM 10 = 300	3400	1200	n/a	9.1	n/a	n/a	asthmatics	14	22-57	26	50
DE	2000	Nightingale et al. 2000	108	crossover	120	Clean air once and DE once	Diesel	n/a		PM 10 = 200	n/a	n/a	n/a	0.5	n/a	n/a	healthy	10	n/a	28	70
DE	2000	Nordenhall et al. 2000	109	crossover	60	FA once and DE once	Diesel	n/a		PM 10 = 300	n/a	1600	n/a	n/a	n/a	n/a	healthy	15	22-33	25	13
DE	2000	Salvi et al. 2000	116	crossover	60	Air once and DE once	diesel fuel, cetane number 51;sulphur 0.06% weight	n/a		PM 10 = 300	4500	1600	n/a	7.5	n/a	n/a	healthy	15	21-28	24	27																			inc in IL-8 mRNA 6hr post				ns TNFa mRNA at 6hr post
DE	1999	Rudell et al. 1999a	149	crossover	60	Air once, unfiltered DE once, DE filtered through particle trap once	Swedish standard diesel fuel (Preem petroleum AB), 0.06% mass sulphur, centane number 50.7	n/a		PM ? = 300	11000	700	n/a	1.1	n/a	n/a	healthy	32	21-54	29	53								ns at 23hr post					inc at 23hr post	ns at 23hr post		inc 23hr post	ns 23hr post
DE	1999	Rudell et al. 1999b	86	crossover	60	Air once, unfiltered DE once, DE filtered through each of the 4 filtered conditions (6 exposure sessions total)	OK promil 2 low sulfur fuel (8ppm sulfur, 16% by volume aromatics, <0.5% volume olefins, <0.02% by volume PAH, 1 ppm nitrogencentane number 50)	n/a		n/a	3400	1300	n/a	18	n/a	n/a	healthy and not often exposed to DE, healthy and often exposed to DE	10	22-35	27	20
DE	1999	Salvi et al. 1999	77	crossover	60	Air once and DE once	diesel fuel, cetane number 51;sulphur 0.06% weight	n/a		PM 10 = 300	4500	1600	n/a	7.5	n/a	n/a	healthy	15	21-28	24	27		ns at 6hr post				ns at 6hr post								inc B lymphocytes at 6hr post												inc at 6hr post
DE	1996	Rudell et al. 1996	n/a	crossover	60	Air once, unfiltered DE once, DE filtered through particle trap once	OK Promil 1 low sulfur fuel (5ppm sulfur, 4% by volume aromatics, <0.5% by volume olefins, <0.02% by volume PAH, nitrogen 1 ppm, centane number 55)	n/a		n/a	2700	1900	n/a	27	n/a	n/a	healthy	12	20-37	n/a	33
DE	1994	Rudell et al. 1994	143	crossover	60	DE	standard diesel fuel, 65-96 % volume paraffins/napthenes, 0-10 % volume olefins, 5-30% % volume aromatics, <0.05% weight sulfur and fuel additives	n/a		n/a	3700	1600	n/a	27	n/a	n/a	healthy	8	19-27	23	n/a
WS	2023	Hansson et al. 2023	76	crossover	120	FA once, WS once	n/a	Birch wood logs		PM 1 = 400	210	20	230	11	n/a	n/a	healthy	14	19-35	26	21													ns 6hr post	ns 6hr post	inc 6hr post	ns 6hr post	ns 6hr post									ns 6hr post	ns 6hr post	ns 6hr post
WS	2022	Williamson-Reisdorph et al. 2022	154	crossover	45	Clean air, WS	n/a	Western larch (Larix occidentalis Nutt)		PM ? = 250	n/a	n/a	n/a	n/a	n/a	n/a	healthy	10	n/a	30	30
WS	2019	Burbank et al. 2019	111	single exposure	120	WS once	n/a	Red oak wood		PM ? = 500	n/a	n/a	n/a	n/a	n/a	n/a	healthy	27	n/a	28.9	52
WS	2017	Ferguson et al. 2017	153	crossover	90	FA once, WS 250 once, WS 500 once	n/a	Western larch (Larix occidentalis Nutt.)		PM 2.5 = WS 250 PM 2.5 = WS 500	n/a	n/a	n/a	0.87 1.87	464 482	n/a	healthy males	10	n/a	26.4	0
WS	2015	Muala et al. 2015	69	crossover	180	FA once, WS once	n/a	Birch wood logs		PM 1 = 300	n/a	n/a	410	25	n/a	n/a	healthy	14	21-35	26	43	ns at 24hr						ns at 24hr post	ns at 24hr					ns at 24hr	total lymphocytes dec at 24hr; dec at 24hr in CD3+, CD4+, CD8+	ns at 24hr	ns 24hr post	ns 24hr post	ns at 24hr		dec at 24hr	dec at 24hr	dec at 24hr		ns at 24hr		dec at 24hr	dec at 24hr	ns at 24hr
WS	2012	Ghio et al. 2012	107	crossover	120	FA once, WS once	n/a	Red oak wood		PM ? = 500	16	undetectable	n/a	2.7	n/a	n/a	healthy	10	18-40	n/a	n/a	ns at 20hr post	ns at 20hr post							ns at 20hr post				inc at 20hr post													inc at 20hr post
WS	2012	Riddervold et al. 2012	73	crossover	180	Clean air once, WS 200 once, WS 350 once	n/a	Beech-wood logs		PM 2.5 / PM 10 = 200 PM 2.5 / PM 10 = 400	n/a	n/a	n/a	9.85 16.05	n/a	n/a	atopic	20	n/a	25.1	50
WS	2012	Stockfelt et al. 2012	67	crossover	180	FA once, WS SUP once, WS BOP once	n/a	50% birch, 50% spruce		SUP: PM 2.5 = 200 BOP: PM 2.5 = 150	140 300	30 50	n/a	5.6 15	n/a	n/a	healthy	16	20-57	31	n/a
WS	2010	Sehlstedt et al. 2010	68	crossover	180	WS once, FA once	n/a	Softwood pellet/sawdust fuel mixture from pine and spruce (18% moisture)		PM 2.5 = 200	n/a	n/a	200-400	5-15	n/a	n/a	healthy	19	21-31	24	47							ns at 24hr post	ns at 24hr post					ns at 24hr post	ns at 24hr post	ns at 24hr post	ns 24hr post	ns 24hr post				ns at 24hr post	ns at 24hr post				ns at 24hr post	ns at 24hr post	ns at 24hr post
WS	2008	Barregard et al. 2008	66	crossover	240	FA once, WS once	n/a	Hardwood/softwood		PM 2.5 / PM 1 = 250-300	n/a	80-90	n/a	n/a	n/a	n/a	healthy	13	20-56	34	54
* rounded to nearest 50 ug/m^3
BAL = bronchoalveolar lavage, BOP = burn out phase, BW = bronchial wash, CAD = coronary artery disease, CC16: club cell protein 16, DE = diesel exhaust, dec = decrease, DLCO = diffusing capacity for carbon monoxide, hr = hour, FA = filtered air, FENO = fractional exhaled nitric oxide, FEV1 = forced expiratory volume in 1 second, FVC = forced vital capacity, hr = hour, ICAM = intercellular adhesio…
Effects are of DE or WS unless otherwise stated. If there is a significant increase or decrease (p<0.05), only the timepoint with significant effect is indicated. If there are no significant effects, all timepoints indicated. Unless otherwise stated, effects are for pooled analysis of all groups.
[truncated: 18 more columns]

## Sheet: Systemic inflammation
										Composition of DE or WS exposures												Blood
DE or WS	Year	Study	Reference number	Experimental Design	Duration (minutes)	Exposures	Diesel fuel	WS Wood	Concurrent exposure	PM concentration (ug/m^3)*	NO (ppb)	NO2 (ppb)	NOx (ppb)	CO (ppm)	CO2 (ppm)	TVOC (ppb)	Participants Health Status	Sample Size	Age Range	Average Age	Biological Sex (% Female)	IL-6	IL-10	IL-8	TNf-a	CRP	MMP-9	MPO	ICAM-1	VCAM-1	WBC	eosinophils	monocytes	lymphocytes	neutrophils	CC16	SP-D	SP-A
DE	2022	Mookherjee et al. 2022	184	crossover	study 1: 120 or study 2: 240	study 1: FA once and DE 300 once OR Study 2: FA once and DE 20, DE 50, DE 150	Diesel	n/a		study 1: PM 2.5 = 300 study 2: PM 2.5 = 20 study 2: PM 2.5 = 50 study 2: PM 2.5 = 150	n/a	n/a	n/a	n/a	n/a	n/a	study 1: ex-smokers, never-smokers; study 2: never-smokers	17 (study 1)/7 (study 2)	22-66 (study 1)/20-44 (study 2)	n/a	41 (study 1)/43 (study 2)	DE 150 inc at 24hr post; ns DE 20/50 at 24hr post				ns DE 20, DE 50, DE 150 at 24hr post
DE	2022	Ryu et al. 2022	85	crossover	120	FA once DE 300 once	Diesel	n/a		PM 2.5 = 300	3000	92	3100	12.1	n/a	n/a	healthy ex-smokers, healthy neversmokers, mild-mod COPD	30	40-80	60	37										inc in healthy never-smokers, ns at 24hr in healthy ex-smokers and ex-smokers with COPD	ns at 24hr	ns at 24hr	inc at 24hr	ns at 24hr
DE	2021	Tousoulis et al. 2021	186	crossover	120	FA and DE	Diesel	n/a		PM 2.5 = 25	n/a	n/a	n/a	n/a	n/a	n/a	healthy +/- smoking	40	28-54	41	38					inc (pooled) at 0hr, 24hr post, greater inc in smokers compared to non-smokers at 0hr, 24hr post
DE	2021	Unosson et al. 2021	n/a	crossover	60	study 1: DE, 30% rapeseed methyl ester biodiesel+70% DE blend; study 2: DE, 100% rapeseed methyl ester biodiesel	Preem low-sulfur standard diesel Biodiesel (blend of petrodiesel and rapeseed methyl ester 100 biodiesel)	n/a		PM 10 = 300	n/a	400-700	3900-6100	n/a	n/a	n/a	healthy	16 (study 1)/19 (study 2)	21-29 (study 1)/20-38 (study 2)	25 (study 1)/28 (study 2)	12.5 (study 1)/0 (study 2)										ns DE vs biodiesel 2hr, 4hr, 8hr, 24hr post		ns DE vs biodiesel 2hr, 4hr, 8hr, 24hr post	ns DE vs biodiesel 2hr, 4hr, 8hr, 24hr post	ns DE vs biodiesel 2hr, 4hr, 8hr, 24hr post
DE	2020	Cosselman et al. 2020	187	crossover	120	4 exposures total: DE + placebo, FA + placebo, DE + antioxidant, FA + antioxidant	no. 2 undyed on highway diesel fuel, low sulfur	n/a		PM 2.5 = 200	n/a	35	2333.33	0.8	n/a	n/a	healthy	19	20-38	29	26	inc IL-6 mRNA at 3hr post; ns IL-6 at 90min during, 3hr post, 24hr post
DE	2020	Ryu et al. 2020	101	crossover	120	FA + allergen, DE300 + allergen, particle depleted DE + allergen, FA + saline	ultra-low sulfur diesel (Petro Canada type 2, sulfur < 15 ppm, cetane number 41-44)	n/a	allergen	PM 2.5 = 300	2770.1	52.5	2822.5	14	2044.1	1932	atopic +/- airway hyperresponsive	14	23-50	n/a	50															allergen-induced inc augmented by PDDE but not DE at 4hr post	ns by DE at 4hr, 24hr, 48 hr post	ns by DE at 4hr, 24hr, 48hr post
DE	2020	Wooding et al. 2020	117	crossover	120	DE once and FA once	ultra-low sulfur diesel (Petro Canada type 2, sulfur < 15 ppm, cetane number 41-44)	n/a		PM 2.5 = 300	3340	114	3450	13.3	1963	1407	healthy never-smokers, ex-smokers without COPD, mild-mod COPD	18	42-75	64	33														dec at 24hr post
DE	2019	Giles et al. 2019	83	crossover	30	DE x 3 and FA x 3	ultra-low sulfur diesel (Petro Canada type 2, sulfur < 15 ppm, cetane number 41-44)	n/a		PM 2.5 = 300	7000	580	n/a	13.9	n/a	1310	healthy males	18	18-30	24.5	0								dec at 2hr post high intensity exercise	ns at 0, 1, 2hr post	ns at 0, 1, 2hr post	ns at 0, 1, 2hr post	ns at 0, 1, 2hr post	ns at 0, 1, 2hr post	ns at 0, 1, 2hr post
DE	2016	Biagioni et al. 2016	118	crossover	120	DE + allergen once and FA + allergen once	ultra-low sulfur diesel (Petro Canada type 2, sulfur < 15 ppm, cetane number 41-44)	n/a	allergen	PM 2.5 = 300	8665.5	519.7	9185.3	14.1	n/a	n/a	atopic +/- airway hyperresponsive	18	20-46	28	61							ns at 4, 24, 48hr post								ns at 4, 24, 48hr post	ns at 4, 24, 48hr post
DE	2016	Stiegel et al. 2016	193	crossover	120	each session consisted of a initial exposure to DE, DE+O3, FA, O3, followed by a second exposure to O3 (total 4 sessions)	ultra low sulfur (<15ppm) diesel fuel	n/a	ozone	PM ? = 300	1580	160	n/a	2.58	n/a	n/a	healthy	15	23-36	27 (male), 26 (female)	27		ns at <24hr post		dec at <24hr post								ns at 0hr, 22hr post	dec at 0hr post	inc at 0hr post
DE	2016	Vieira et al. 2016b	192	crossover	21	DE once, filtered DE once, clean air once	Diesel	n/a		PM 2.5 = 300	n/a	0.1	4	15	n/a	n/a	heart failure, healthy controls	41	42-60 (heart failure)/35-55 (control)	51 (heart failure)/45 (control)	38 (heart failure)/47 (control)										ns at 0hr post in both heart failure and healthy		ns at 0hr post in both HF and healthy	ns at 0hr post in both HF and healthy	ns at 0hr post in both HF and healthy
DE	2015	Hemmingsen et al 2015	189	crossover	180	4 exposures total: FA + 46dB, FA + 75dB, DE + 46dB, DE + 75 dB	Swedish environmental class 1 diesel fuel with sulfur <10ppm, cetane number min 51, aromatics 4% volume, PAHs <0.02% volume	n/a	traffic noise	PM 1 = 300	9800	1300	n/a	7.1	1945	n/a	healthy	18	40-66	n/a	0.5			gene expression of IL-8 ns 0hr post
DE	2014	Muala et al. 2014	148	crossover	60	FA, DE, DE + filter A, DE + filter B	Preem, UN 1202, VSD 10	n/a		PM 1 = 350	2490	680	n/a	n/a	n/a	n/a	healthy	30	18-29	25	43	ns 5hr post			ns 5hr post				ns 5hr post
DE	2014	Tong et al. 2014	182	crossover	120	sequential: 100, 200, 300	diesel fuel, Chevron Phillips Chemical Co., Borger, TX, 0.05 LS Certification Fuel, type II	n/a		PM ? = 100 PM ? = 200 PM ? = 300	4750 8250 10250	970 1740 2200	n/a	3.05 5.41 6.94	n/a	n/a	healthy	6	50-71	58	67					ns at 30min and 18hr post							inc DE 100 at 18hr post	dec after DE 100 at 30min post	inc after DE 200 at 18hr post
DE	2013	Krishnan et al. 2013	185	crossover	120	FA once and DE once	no. 2 undyed on highway diesel fuel	n/a		PM 2.5 = 200	n/a	35	2333	0.8	n/a	n/a	healthy, metabolic syndrome	32	n/a	28 (healthy)/ 40 (metabolic syndrome)	15 (healthy)/43 (metabolic syndrome)	ns at 5hr and 20hr post	ns at 5hr and 20hr post	ns at 5hr and 20hr post	ns at 5hr and 20hr post		ns at 5hr and 20hr post	ns at 5hr and 20hr post	ns at 5hr and 20hr post	ns at 5hr and 20hr post	ns		ns at 5hr and 20hr post	ns at 5hr and 20hr post	ns at 5hr and 20hr post
DE	2013	Langrish et al. 2013	145	crossover	?	FA once and DE once	Diesel	n/a		PM 10 = 300	3100	900	n/a	n/a	n/a	n/a	healthy	16 (study 1)/14 (study 2)	21-27 (study 1)/23-34 (study 2)	23 (study 1)/26 (study 2)	44 (study 1)/43 (study 2)										ns at ?
DE	2013	Wauters et al. 2013	180	crossover	120; n=5 underwent additional 60 min DE exposure	(n=7) 120min AA once and 120min DE once; (n=5) 120min AA once, 120min DE once, 60min DE once	Diesel	n/a		PM 2.5 = 300	1240	2906	4147	18	n/a	n/a	healthy	12	n/a	23.2	0			ns at 0hr post
DE	2013	Xu et al. 2013	84	crossover	180	4 exposures total: FA + 46dB, FA + 75dB, DE + 46dB, DE + 75 dB	Swedish environmental class 1 diesel fuel with sulfur <10ppm, cetane number min 51, aromatics 4% volume, PAHs <0.02% volume	n/a	traffic noise	PM 1 = 300	9800	1300	n/a	7.1	1945	n/a	healthy	18	40-66	51	50	ns at 0hr post, 20hr post		ns at 0hr post, 20hr post		dec at 0hr post, ns at 20hr post					inc at 20hr post	ns at 0hr post, 20hr post	inc at 0hr post, 20hr post	ns at 0hr post, 20hr post	ns at 0hr post, 20hr post	dec at 20hr pos	ns at 0hr post, 6hr post
DE	2013	Yamamoto et al. 2013	197	crossover	120	FA + placebo once and DE twice (once with placebo and once with antioxidant)	ultra-low sulfur diesel (Petro Canada type 2, sulfur < 15 ppm, cetane number 41-44)	n/a		PM 2.5 = 300	7158	218	7368	11.2	2360	1483	physician diagnosed asthma and/or methacholine challenge PC20 <8mg/mL	13	19-35	28	46													ns CD3+ T cell at 4hr post
DE	2012	Channell et al. 2012	n/a	crossover	120	FA once and DE once or FA once and NO2 once	certified no.2 diesel fuel, Chevron Philips	n/a		PM ? = 100	n/a	800	4700	2.8	n/a	n/a	healthy	7	n/a	24.9	57								ns ICAM mRNA at 0hr post, 24hr post	VCAM-1 mRNA ns at 0hr post, inc at 24hr post
DE	2011	Lucking et al. 2011	179	crossover	60	FA once, DE once, filtered DE once	Volvo standard diesel fuel (SD-VSD-10), sulfur content 5-7mg/kg, PAH 2-6% by mass	n/a		PM ? = 300	5720	690	6400	n/a	n/a	n/a	healthy	19	22-28	25	0	ns at 2hr, 6hr, 8hr post			ns at 2hr, 6hr, 8hr post	ns at 2hr, 6hr, 8hr post			ns at 2hr, 6hr, 8hr post
DE	2011	Mills et al. 2011b	190	crossover	120	FA once, carbon nanoparticles once, DE once, filtered DE once	gas oil (petroplus refining Teesside Ltd)	n/a		PM 2 = 350	400	200	600	3.5	n/a	n/a	healthy	16	18-32	n/a	0										ns at 2hr, 6hr, 24hr post			ns at 2hr, 6hr, 24hr post	ns at 2hr, 6hr, 24hr post
DE	2010	Barath et al. 2010	176	crossover	60	FA once, DE once	Statoil class 1 diesel fuel, cetane number 54, aromatics 4% volume, PAH <0.02% volume, sulphur <1ppm	n/a		PM 10 = 250	6600	900	7500	n/a	n/a	n/a	healthy	18	21-30	27	0	ns at 6hr post			ns at 6hr post	ns at 6hr post			ns at 6hr post		ns at 6hr post				ns at 6hr post
DE	2009	Lund et al. 2009	262	crossover	120	FA once and DE once	certified no.2 diesel fuel, Chevron Philips	n/a		PM ? = 100	n/a	800	4700	2.8	n/a	n/a	healthy	10	18-40	n/a	60						inc concentration and activity at 30min and 24hr post
DE	2008	Lucking et al. 2008	177	crossover	protocol 1: 120min, protocol 2: 60min	FA once or DE once (both protocol 1 & 2); n = 8 protocol 1, n = 12 protocol 2	protocol 1: gas-oil (Petroplus Refining, UK); protocol 2: Gasoil E10 (Preem, Sweden)	n/a		protocol 1: PM ? = 350 protocol 2: PM ? = 350	360 2150	230 620	580 2780	3.54 3.08	n/a	n/a	healthy	20	21-44	26	n/a	ns at 6hr post			ns at 6hr post	ns at 2hr, 6hr post			ns at 2hr, 6hr post		ns at 2hr, 6hr post		ns at 2hr, 6hr post	ns at 2hr, 6hr post	ns at 2hr, 6hr post
DE	2007	Carlsten et al. 2007	183	crossover	120	FA once, DE 100 once, DE 200 once	no. 2 undyed on highway diesel fuel	n/a		PM 2.5 = 100 PM 2.5 = 200	n/a 1454.07	n/a 21.88	n/a 1475.95	n/a 0.854	n/a	n/a	healthy	13	21-43	24.8	15					ns DE200, DE 100 at 1hr, 20hr post (no 4hr post)
DE	2007	Mills et al. 2007	194	crossover	60	FA once and DE once	low-sulfur gas-oil E10 (Preem)	n/a		PM 10 = 300	3450	1010	4450	2.9	n/a	n/a	stable coronary artery disease with previous myocardial infarction	20	n/a	60	0					ns 6hr post, 24hr post					ns 6hr post, 24hr post				ns 6hr post, 24hr post
DE	2007	Tornqvist et al. 2007	181	crossover	60	FA once and DE once	Diesel	n/a		PM ? = 300	3620	820	4440	n/a	n/a	n/a	healthy	15	18-38	26	0	inc at 24hr post			inc at 24hr post	ns at 24hr post			ns at 24hr post		ns at 24hr post				ns at 24hr post
DE	2005	Mills et al. 2005	178	crossover	60	FA once and DE once	diesel fuel, cetane number 51; sulphur 0.06%	n/a		PM ? = 300	4500	1600	n/a	7.5	n/a	n/a	healthy	30	20-38	n/a	0	ns at 2hr, 6hr post			ns at 2hr, 6hr post	ns at 2hr, 6hr post					ns at 2hr, 6hr post				ns at 2hr, 6hr post
DE	2000	Nightingale et al. 2000	108	crossover	120	Clean air once and DE once	Diesel	n/a		PM 10 = 200	n/a	n/a	n/a	0.5	n/a	n/a	healthy	10	n/a	28	70	ns at 0hr, 24hr post			ns at 0hr, 24hr post
WS	2018	Peters et al. 2018	195	crossover	90	FA once, WS 250 once, WS 500 once	n/a	Western larch (Larix occidentalis Nutt)		PM 2.5 = 250 PM 2.5 = 500	n/a	n/a	n/a	n/a	n/a	n/a	healthy	10	n/a	26.4	n/a							MPO activity ns at 0hr post, 1hr post; MPO protein level inc at 0hr post for WS 250, WS 500, and pooled WS 250, WS 500
WS	2016	Burchiel et al. 2016	196	parallel	120 minutes x 4 exposures	parallel; either WS or FA 2h x 4 times	n/a	Hardwood (genus Quercus)		PM ? = 500	n/a	n/a	n/a	21.1	745	n/a	healthy	14	25-45	n/a	n/a		ns after 4 nightly exposures	ns after 4 nightly exposures										ns T cell proliferation after 4 exposures
WS	2016	Ferguson et al. 2016	208	crossover	90	FA once, WS 250 once, WS 500 once	n/a	Western larch (Larix occidentalis Nutt.)		PM 2.5 = 250 PM 2.5 = 500	n/a	n/a	n/a	0.87 1.87	n/a	n/a	healthy	10	n/a	n/a	0																ns at 0hr and 1hr post
WS	2015	Muala et al. 2015	69	crossover	180	FA once, WS once	n/a	Birch wood logs		PM 1 = 300	n/a	n/a	410	25	n/a	n/a	healthy	14	21-35	26	43	ns at 24hr post, 44hr post			ns at 24hr post, 44hr post				ns at 24hr post, 44hr post					ns at unclear 24 or 44hr of CD3+, CD8+, CD4+ lymphocytes		ns at 24hr post, 44hr post
WS	2014	Bønløkke et al. 2014	209	crossover	180	Clean air once, WS 200 once, WS 350 once	n/a	Danish beech wood		PM 2.5 = 200 PM 2.5 = 400	n/a	n/a	n/a	n/a	n/a	n/a	atopic	20	n/a	25.1	50	dec at 6hr post by WS 200 and WS 350														ns at 0hr post, 6hr post, 20hr post by WS 200 and WS 350	ns at 0hr post, 6hr post, 20hr post by WS 200 and WS 350	ns at 0hr post, 6hr post, 20hr post by WS 200 and WS 350
WS	2014	Hunter et al. 2014	188	crossover	60	FA once, WS once	n/a	Birch wood		PM 1 = 1100	n/a	n/a	600	16	n/a	n/a	healthy male firefighters	16	21-26	26	0										ns at 2hr, 6hr, 24hr post			ns at 2hr, 6hr, 24hr post	ns at 2hr, 6hr, 24hr post
WS	2013	Stockfelt et al. 2013	174	crossover	180	FA once, WS SUP once, WS BOP once	n/a	50% birch, 50% spruce		SUP: PM 2.5 = 200 BOP: PM 2.5 = 150	140 300	30 50	n/a	5.6 15	n/a	n/a	healthy	13	20–57	31	50	ns by SUP and BOP at 4hr, 19.5hr, 43.5hr post			ns by SUP and BOP at 4hr, 19.5hr, 43.5hr post	ns by BOP at 4hr, 19.5r, 43.5hr post; dec by SUP at 4hr post, ns at 19.5hr, 43.5hr post			ns by SUP at 4hr, 19.5hr, 43.5hr post; inc by BOP at 43.5hr, ns at 4hr, 19.5hr post	dec by SUP and by BOP at 4hr post, ns by SUP and by BOP at 19.5hr, 43.5 hr post	ns by SUP and BOP at 4hr, 19.5hr, 43.5hr post
WS	2012	Forchhammer et al. 2012	285	crossover	180	Clean air once, WS 200 once, WS 350 once	n/a	beech wood		PM 2.5 = 200 PM 2.5 = 350	n/a	n/a	n/a	9.85 16.05	n/a	n/a	atopic	20	19-55	25	50	mRNA ns at 0hr, 6hr, 20hr post by WS 200 and WS 350		mRNA ns at 0hr, 6hr, 20hr post by WS 200 and WS 350					ns at 0hr, 6hr, 20hr post by WS 200 and WS 350
WS	2012	Ghio et al. 2012	107	crossover	120	FA once, WS once	n/a	Red oak wood		PM ? = 500	16	undetectable	n/a	2.7	n/a	n/a	healthy	10	18-40	n/a	n/a	ns at 0hr post, 20hr post		ns at 0hr post, 20hr post	ns at 0hr post, 20hr post						ns at 0hr post, 20hr post		ns at 0hr post, 20hr post	ns at 0hr post, 20hr post	inc at 20hr post, ns at 0hr post
WS	2012	Stockfelt et al. 2012	67	crossover	180	FA once, WS SUP once, WS BOP once	n/a	50% birch, 50% spruce		SUP: PM 2.5 = 200 BOP: PM 2.5 = 150	140 300	30 50	n/a	5.6 15	n/a	n/a	healthy	16	20-57	31	n/a															inc 4hr post by SUP; ns BOP at 4hr, 19.5hr, 43.5hr post	ns by SUP at 4hr, 19.5hr, 43.5hr post, dec by BOP at 4hr post	ns by SUP and by BOP at 4hr, 19.5hr, 43.5hr post
WS	2008	Barregard et al. 2008	66	crossover	240	FA once, WS once	n/a	Hardwood/softwood		PM 2.5 / PM 1 = 250-300	n/a	80-90	n/a	n/a	n/a	n/a	healthy	13	20-56	34	54															inc 20hr post
WS	2006	Barregard et al. 2006	175	crossover	240	FA once, WS once	n/a	Hardwood/softwood		PM 2.5 / PM 1 = 250-300	n/a	80-90	n/a	n/a	n/a	n/a	healthy	13	20-56	34	54	dec at 3hr post			ns at 0hr post, 3hr post, 20hr post	ns at 0hr post, 3hr post, 20hr post					ns at 0hr post, 3hr post, 20hr post
* rounded to nearest 50 ug/m^3
BOP = burn out phase, CAD = coronary artery disease, CC16 = club cell protein 16, CRP = C reactive protein, DE = diesel exhaust, dec = decrease, FA = filtered air, hr = hour, ICAM = intercellular adhesion molecule, IL = interleukin, inc = increase, MI = myocardial infarction, ns = no significance, post = post end of exposure, SP-A = surfactant protein A, SP-D= surfactant protein D, SUP = start up…
Effects are of DE or WS unless otherwise stated. If there is a significant increase or decrease (p<0.05), only the timepoint with significant effect is indicated. If there are no significant effects, all timepoints indicated. Unless otherwise stated, effects are for pooled analysis of all groups.

## Sheet: Coagulation
										Composition of DE or WS exposures												Blood
DE or WS	Year	Study	Reference number	Experimental Design	Duration (minutes)	Exposures	Diesel fuel	WS Wood	Concurrent exposure	PM concentration (ug/m^3)*	NO (ppb)	NO2 (ppb)	NOx (ppb)	CO (ppm)	CO2 (ppm)	TVOC (ppb)	Participants Health Status	Sample Size	Age Range	Average Age	Biological Sex (% Female)	Platelets	P-selectin	CD40L	Fibrinogen	vWF	d-dimer	tPA	PAI-1	Ex-vivo thrombus formation
DE	2021	Tousoulis et al. 2021	186	crossover	120	FA and DE	Diesel	n/a		PM 2.5 = 25	n/a	n/a	n/a	n/a	n/a	n/a	healthy +/- smoking	40	28-54	41	38				inc at 0hr, 24hr post
DE	2021	Unosson et al. 2021	n/a	crossover	60	study 1: DE, 30% rapeseed methyl ester biodiesel+70% DE blend; study 2: DE, 100% rapeseed methyl ester biodiesel	Preem low-sulfur standard diesel Biodiesel (blend of petrodiesel and rapeseed methyl ester 100 biodiesel)	n/a		PM 10 = 300	n/a	400-700	3900-6100	n/a	n/a	n/a	healthy	16 (study 1)/19 (study 2)	21-29 (study 1)/20-38 (study 2)	25 (study 1)/28 (study 2)	12.5 (study 1)/0 (study 2)	ns DE vs RME 2hr, 4hr, 8hr, 24hr post	ns DE vs biodiesel at 2hr and 4hr post	ns DE vs biodiesel at 2hr and 4hr post				DE and biodiesel similar plasma tPA at 4-6hr post; DE and biodiesel similar bradykinin-induced tPA release at 4-6hr post		DE and biodiesel had similar ex vivo thrombus formation at 2hr post
DE	2019	Giles et al. 2019	83	crossover	30	DE x 3 and FA x 3	ultra-low sulfur diesel (Petro Canada type 2, sulfur < 15 ppm, cetane number 41-44)	n/a		PM 2.5 = 300	7000	580	n/a	13.9	n/a	1310	healthy males	18	18-30	24.5	0	ns by DE at 0, 1, 2hr post	ns by DE at 0, 1hr, 2hr post
DE	2016	Vieira et al. 2016b	192	crossover	21	DE once, filtered DE once, clean air once	Diesel	n/a		PM 2.5 = 300	n/a	0.1	4	15	n/a	n/a	heart failure, healthy	41	HF: 42-60/ Control: 35-55	51/45	38/47	ns at 0hr post in both HF and healthy
DE	2015	Wauters et al. 2015a	189	crossover	120 for resting group (n=25), n=11 also did additional 60 min with exercise	Air once, DE once	Diesel	n/a		PM 2.5 = 300	919	2160	3079	n/a	n/a	n/a	healthy males	25	n/a	23	0	all at 0hr post: DE during rest did not modify platelet activation, DE during exercise inc platelet activation markers CD62P and DE63, DE rest / exercise did not modify platelet-monocyte nor platelet-neutrophil aggregation
DE	2014	Muala et al. 2014	148	crossover	60	FA, DE, DE + filter A, DE + filter B	Preem, UN 1202, VSD 10	n/a		PM 1 = 350	2490	680	n/a	n/a	n/a	n/a	healthy	30	18-29	25	43		ns 5hr post	ns 5hr post
DE	2014	Tong et al. 2014	182	crossover	120	sequential: 100, 200, 300	diesel fuel, Chevron Phillips Chemical Co., Borger, TX, 0.05 LS Certification Fuel, type II	n/a		PM ? = 100 PM ? = 200 PM ? = 300	4750 8250 10250	970 1740 2200	n/a	3.05 5.41 6.94	n/a	n/a	healthy	6	50-71	58	67	inc after DE 200 at 18hr post
DE	2013	Krishnan et al. 2013	185	crossover	120	FA once and DE once	no. 2 undyed on highway diesel fuel	n/a		PM 2.5 = 200	n/a	35	2333	0.8	n/a	n/a	healthy, metabolic syndrome	32		Healthy mean = 28, MS mean = 40	15/43	inc in healthy at 20hr post; ns metabolic syndrome at 5hr and 20hr post
DE	2013	Langrish et al. 2013	145	crossover	?	FA once and DE once	Diesel	n/a		PM 10 = 300	3100	900	n/a	n/a	n/a	n/a	healthy	16 (study 1)/14 (study 2)	21-27 (study 1)/23-34 (study 2)	23 (study 1)/26 (study 2)	44 (study 1)/43 (study 2)	ns at ?
DE	2013	Xu et al. 2013	84	crossover	180	4 exposures total: FA + 46dB, FA + 75dB, DE + 46dB, DE + 75 dB	Swedish environmental class 1 diesel fuel with sulfur <10ppm, cetane number min 51, aromatics 4% volume, PAHs <0.02% volume	n/a	traffic noise	PM 1 = 300	9800	1300	n/a	7.1	1945	n/a	healthy	18	40-66	51	50				ns at 0hr post, 20hr post
DE	2011	Lucking et al. 2011	179	crossover	60	FA once, DE once, filtered DE once	Volvo standard diesel fuel (SD-VSD-10), sulfur content 5-7mg/kg, PAH 2-6% by mass	n/a		PM ? = 300	5720	690	6400	n/a	n/a	n/a	healthy	19	22-28	25	0		ns 2hr, 6hr, 8hr post	ns 2hr, 6hr, 8hr post				ns of DE on tPA release in response to bradykinin at 6-8hr post		inc at 2hr post
DE	2011	Mills et al. 2011b	190	crossover	120	FA once, carbon nanoparticles once, DE once, filtered DE once	gas oil (petroplus refining Teesside Ltd)	n/a		PM 2 = 350	400	200	600	3.5	n/a	n/a	healthy	16	18-32	n/a	0	ns at 2hr, 6hr, 24hr post						plasma tPA activity and antigen ns at 2hr, 6hr, 24hr post	PAI-1 antigen and activity ns at 2hr, 6hr, 24hr post
DE	2010	Barath et al. 2010	176	crossover	60	FA once, DE once	Statoil class 1 diesel fuel, cetane number 54, aromatics 4% volume, PAH <0.02% volume, sulphur <1ppm	n/a		PM 10 = 250	6600	900	7500	n/a	n/a	n/a	healthy	18	21-30	27	0	ns at 6hr post	ns at 6hr post	ns at 6hr post				net release of tPA after bradykinin infusion was reduced by DE
DE	2008	Carlsten et al. 2008	218	crossover	120	FA once, DE 100 once, DE 200 once	no. 2 undyed on highway diesel fuel	n/a		PM 2.5 = 100 PM 2.5 = 200	962.16 1685.92	16.56 30.34	978.12 1716.26	0.39 0.65	n/a	n/a	metabolic syndrome	16	25-48	39	38					dec at 5hr post to DE 200	ns at 1hr post, 5hr post, 20hr post		ns at 1hr post, 5hr post, 20hr post
DE	2008	Lucking et al. 2008	177	crossover	protocol 1: 120min, protocol 2: 60min	FA once or DE once (both protocol 1 & 2); n = 8 protocol 1, n = 12 protocol 2	protocol 1: gas-oil (Petroplus Refining, UK); protocol 2: Gasoil E10 (Preem, Sweden)	n/a		protocol 1: PM ? = 350 protocol 2: PM ? = 350	360 2150	230 620	580 2780	3.54 3.08	n/a	n/a	healthy	20	21-44	26	n/a	ns at 2hr, 6hr post	DE attenuated fall in plasma P-selectin at 6hr; platelet P-selectin ns at 2hr, 6hr post	plasma CD40L inc at 2hr and 6hr post; platelet CD40L ns at 2hr, 6hr post						inc ex-vivo thrombus formation at 2hr and 6hr post
DE	2007	Carlsten et al. 2007	183	crossover	120	FA once, DE 100 once, DE 200 once	no. 2 undyed on highway diesel fuel	n/a		PM 2.5 = 100 PM 2.5 = 200	n/a 1454.07	n/a 21.88	n/a 1475.95	n/a 0.854	n/a	n/a	healthy	13	21-43	24.8	15	ns DE200/100 at 1hr, 4hr, 20hr post				ns DE200 and DE 100 at 1hr, 4hr, 20hr post	ns DE200 and DE 100 at 1hr, 4hr, 20hr post		ns DE200 and DE 100 at 1hr, 4hr, 20hr post
DE	2007	Mills et al. 2007	194	crossover	60	FA once and DE once	low-sulfur gas-oil E10 (Preem)	n/a		PM 10 = 300	3450	1010	4450	2.9	n/a	n/a	stable coronary artery disease with previous myocardial infarction	20	n/a	60	0	ns 6hr post, 24hr post						basal plasma tPA ns 6hr post; DE attenuated bradykinin-infusion induced release in plasma tPA at 6-8hr post	ns 6hr post (no 24hr post)
DE	2007	Tornqvist et al. 2007	181	crossover	60	FA once and DE once	Diesel	n/a		PM ? = 300	3620	820	4440	n/a	n/a	n/a	healthy	15	18-38	26	0	ns at 24hr post	inc at 24hr post					ns at 24hr post; DE did not affect bradykinin-induced inc tPA at 24hr post	ns at 24hr post
DE	2005	Mills et al. 2005	178	crossover	60	FA once and DE once	diesel fuel, cetane number 51; sulphur 0.06%	n/a		PM ? = 300	4500	1600	n/a	7.5	n/a	n/a	healthy	30	20-38	n/a	0	ns at 2hr, 6hr post						DE attenuated bradykinin induced increase in tPA at 6hr post
DE	2000	Nightingale et al. 2000	108	crossover	120	Clean air once and DE once	Diesel	n/a		PM 10 = 200	n/a	n/a	n/a	0.5	n/a	n/a	healthy	10	n/a	28	70		ns at 0hr, 24hr post
WS	2014	Bønløkke et al. 2014	209	crossover	180	Clean air once, WS 200 once, WS 350 once	n/a	Danish beech wood		PM 2.5 = 200 PM 2.5 = 400	n/a	n/a	n/a	n/a	n/a	n/a	atopic	20	n/a	25.1	50		ns at 0hr post, 6hr post, 20hr post by WS 200 and WS 350			ns at 0hr post, 6hr post, 20hr post by WS 200 and WS 350
WS	2014	Hunter et al. 2014	188	crossover	60	FA once, WS once	n/a	Birch wood		PM 1 = 1100	n/a	n/a	600	16	n/a	n/a	healthy male firefighters	16	21-26	26	0	ns at 2hr, 6hr, 24hr post	ns platelet P-selectin at 2hr and 24hr post	ns platelet CD40L at 2hr and 24hr post						ns at 2hr post
WS	2013	Stockfelt et al. 2013	174	crossover	180	FA once, WS SUP once, WS BOP once	n/a	50% birch, 50% spruce		SUP: PM 2.5 = 200 BOP: PM 2.5 = 150	140 300	30 50	n/a	5.6 15	n/a	n/a	healthy	13	20–57	31	50	dec by SUP at 19.5hr post; dec by BOP at 4hr, 19.5hr post	ns by SUP and BOP at 4hr, 19.5hr, 43.5hr post		dec by SUP at 19.5hr post; dec by BOP at 4hr, 19.5hr post	ns by SUP and BOP at 4hr, 19.5hr, 43.5hr post	dec by SUP at 43.5hr post; ns by BOP at 4hr, 19.5hr, 43.5hr post
WS	2012	Ghio et al. 2012	107	crossover	120	FA once, WS once	n/a	Red oak wood		PM ? = 500	16	undetectable	n/a	2.7	n/a	n/a	healthy	10	18-40	n/a	n/a					ns at 0hr post, 20hr post	ns at 0hr post, 20hr post	ns at 0hr post, 20hr post	ns at 0hr post, 20hr post
WS	2006	Barregard et al. 2006	175	crossover	240	FA once, WS once	n/a	Hardwood/softwood		PM 2.5 / PM 1 = 250-300	n/a	80-90	n/a	n/a	n/a	n/a	healthy	13	20-56	34	54	ns at 0hr post, 3hr post, 20hr post			ns at 0hr post, 3hr post, 20hr post	ns at 0hr post, 3hr post, 20hr post	ns at 0hr post, 3hr post, 20hr post
* rounded to nearest 50 ug/m^3
BOP = burn out phase, CD40L = CD40 ligand, DE = diesel exhaust, dec = decrease, FA = filtered air, hr = hour, inc = increase, ns = no significant, PAI-1 = plasminogen activator inhibitor-1, post = post end of exposure, tPA = tissue plasminogen activator, vWF = von Willebrand factor
Effects are of DE or WS unless otherwise stated. If there is a significant increase or decrease (p<0.05), only the timepoint with significant effect is indicated. If there are no significant effects, all timepoints indicated. Unless otherwise stated, effects are for pooled analysis of all groups.

## Sheet: Cardiovascular
										Composition of DE or WS exposures												Vascular				Heart rate variability		Other cardiac
DE or WS	Year	Study	Reference number	Experimental Design	Duration (minutes)	Exposures	Diesel fuel	WS Wood	Concurrent exposure	PM concentration (ug/m^3)*	NO (ppb)	NO2 (ppb)	NOx (ppb)	CO (ppm)	CO2 (ppm)	TVOC (ppb)	Participants Health Status	Sample Size	Age Range	Average Age	Biological Sex (% Female)	arterial stiffness	response to vasodilator infusion	FMD	brachial artery diameter	time domain measures	frequency domain measures	HR	BP
DE	2021	Koch et al. 2021	244	crossover	60	FA + placebo, DE + placebo, FA+ salbutamol, DE + salbutamol	Diesel	n/a	salbutamol	PM 2.5 = 300	2935	39	n/a	12	1759	1249	exercise induced bronchoconstriction	19	22-33	26	47							ns during last 40min of exposure
DE	2021	Rankin et al. 2021	233	crossover	40	single arm: 10 min FA, 10 min Mask FA, 40 min mask DE 300	Preem low sulphur SD10 (RF‐06‐03) diesel fuel	n/a		PM 10 = 300	n/a	20	3420	n/a	n/a	n/a	healthy	16	21-44	n/a	0					SDNN ns from start to end of exposure, RMSSD ns from start to end of exposure	LF, HF, LF/HF ratio, VLF, TP ns from start to end of exposure	ns from start to end of exposure	SBP inc after 0hr post, DBP ns at 15min into, 0hr post
DE	2021	Stockfelt et al. 2022	227	crossover	180	FA+low noise, FA + high noise, DE300+ low noise, DE300 + high noise	Swedish Environmental Class 1 diesel fuel, sulfur < 10 ppm	n/a	traffic noise	DE only: PM 1 = 300 DE + noise: PM 1 = 300	9720 9840	1460 1240	n/a	7.9 6.3	1970 1920	n/a	ex-smokers, never-smokers	18	40-66	51	50	AI ns 1.5hr post					HF dec (30min into, 90 min into, 150min into); LF/HF ratio ns 30min into, 90 min into, 150min into; TP ns 30min into, 90 min into, 150min into	inc with DE + noise (pooled 30min into, 90 min into, 150min into)
DE	2021	Tousoulis et al. 2021	186	crossover	120	FA and DE	Diesel	n/a		PM 2.5 = 25	n/a	n/a	n/a	n/a	n/a	n/a	healthy +/- smoking	40	28-54	41	38	inc PWV at 0hr, 24hr post		dec 0hr post, 24hr post	dec at 0hr, 24hr post	dec SDNN at 0hr, 24hr post			ns at 0hr, 24hr post
DE	2021	Unosson et al. 2021	n/a	crossover	60	study 1: DE, 30% rapeseed methyl ester biodiesel+70% DE blend; study 2: DE, 100% rapeseed methyl ester biodiesel	Preem low-sulfur standard diesel Biodiesel (blend of petrodiesel and rapeseed methyl ester 100 biodiesel)	n/a		PM 10 = 300	n/a	400-700	3900-6100	n/a	n/a	n/a	healthy	16 (study 1)/19 (study 2)	21-29 (study 1)/20-38 (study 2)	25 (study 1)/28 (study 2)	12.5 (study 1)/0 (study 2)		at 4-6hr post DE and biodiesel had similar blood flow response to Ach, bradykinin, verapamil, SNP infusion
DE	2020	Koch et al. 2020	236	crossover	60	4 exposures: FA + placebo, DE + placebo, FA + salbutamol, DE+salbutamol	Diesel	n/a		PM 2.5 = 300	1792.4	69.8	n/a	12.8	1792.4	1336	exercise-induced bronchoconstriction	18	22-33	26	50							inc at 40min by DE	SBP and DBP ns at 40 and 100min
DE	2018	Giles et al. 2018a	70	crossover	30	DE x 3 and FA x 3	ultra-low sulfur diesel (Petro Canada type 2, sulfur < 15 ppm, cetane number 41-44)	n/a		PM 2.5 = 300	7000	580	n/a	13.9	n/a	1310	healthy males	18	n/a	24.5	0					ns by DE at 0h, 1h, 2h post	ns by DE at 0h, 1h, 2h post
DE	2018	Giles et al. 2018b	234	crossover	30	DE x 3 and FA x 3	ultra-low sulfur diesel (Petro Canada type 2, sulfur < 15 ppm, cetane number 41-44)	n/a		PM 2.5 = 300	7000	580	n/a	13.9	n/a	1310	healthy males	18	n/a	24.6	0			ns by DE at 0h, 1h, 2h post					ns by DE at 0hr, 1hr, 2hr post
DE	2016	Sack et al. 2016	n/a	crossover	120	DE+ antioxidant, DE + placebo, FA + antioxidant, FA + placebo	no. 2 undyed on highway diesel fuel, low sulfur	n/a	antioxidant	PM 2.5 = 200	n/a	35	2333	0.8	n/a	n/a	healthy	21	19-47	28.6	38			ns by DE at 30min post	dec at 30min post
DE	2016	Vieira et al. 2016b	192	crossover	21	DE once, filtered DE once, clean air once	Diesel	n/a		PM 2.5 = 300	n/a	0.1	4	15	n/a	n/a	heart failure, healthy	41	HF: 42-60/ Control: 35-55	51/45	38/47	AI dec during DE for heart failure and for healthy				RMSSD, PNN50, SDNN ns with 15min of DE inhalation in both HF and healthy	LF, HF, LF/HF ratio: ns with 15min of DE inhalation in both heart failure and healthy	ns of DE in both heart failure and healthy	ns of DE in both heart failure and healthy
DE	2015	Wauters et al. 2015b	71	crossover	120	dobutamine group (n=10): AA + dobutamine, DE + dobutamine; hypoxia group (n=8): AA + exercise in normoxia, AA + exercise in hypoxia (FiO2=12%), DE + exercise in hypoxia (FiO2=12%)	ultralow sulfur diesel	n/a		PM 2.5 = 300	835	2043	2878	21	n/a	n/a	healthy males	18	n/a	22	0							ns at 2hr	ns at 2hr
DE	2014	Tong et al. 2014	182	crossover	120	sequential: 100, 200, 300	diesel fuel, Chevron Phillips Chemical Co., Borger, TX, 0.05 LS Certification Fuel, type II	n/a		PM ? = 100 PM ? = 200 PM ? = 300	4750 8250 10250	970 1740 2200	n/a	3.05 5.41 6.94	n/a	n/a	healthy	6	50-71	58	67			DE 100-300 ns 90min post	DE 100-300 ns 90min post	DE 100-300 over 24hr SDNN ns and PNN50 ns	DE 300 dec VLF at 18hr post, ns LF HRV at 1hr and 18hr post, ns total power at 18hr post DE100-300		DE 300 inc DBP at 90min post, SBP ns during and 90min post
DE	2013	Langrish et al. 2013	145	crossover	?	FA once and DE once	Diesel	n/a		PM 10 = 300	3100	900	n/a	n/a	n/a	n/a	healthy	16 (study 1)/14 (study 2)	21-27 (study 1)/23-34 (study 2)	23 (study 1)/26 (study 2)	44 (study 1)/43 (study 2)		ns of DE on response to ACh and SNP with local NO synthase inhibition					ns at 2hr post	ns at 2hr post
DE	2013	Wauters et al. 2013	180	crossover	120; n=5 underwent additional 60 min DE exposure	(n=7) 120min AA once and 120min DE once; (n=5) 120min AA once, 120min DE once, 60min DE once	Diesel	n/a		PM 2.5 = 300	1240	2906	4147	18	n/a	n/a	healthy	12	n/a	23.2	0							inc by DE during	During exposure: SBP dec by DE, DBP ns
DE	2012	Cosselman et al. 2012	239	crossover	120	FA and DE	no. 2 undyed on highway low sulfur diesel fuel	n/a		PM 2.5 = 200	n/a	35	n/a	0.8	n/a	n/a	healthy, metabolic syndrome	45	n/a	28 (healthy)/ 39 (metabolic syndrome)	29 (healthy)/43 (metabolic syndrome)							ns during and 3, 5, 7 and 24hr post	SBP inc by DE at 30min - 90min into ; DBP ns during and 3, 5, 7 and 24hr post
DE	2012	Giles et al. 2012	243	crossover	60	DE once and FA once	ultra-low sulfur diesel (Petro Canada type 2, sulfur < 15 ppm, cetane number 41-44)	n/a		PM 2.5 = 300	11394	408	11802	16.6	n/a	n/a	healthy males	8	n/a	29	0							pre-exercise DE inc HR post exercise
DE	2011	Lucking et al. 2011	179	crossover	60	FA once, DE once, filtered DE once	Volvo standard diesel fuel (SD-VSD-10), sulfur content 5-7mg/kg, PAH 2-6% by mass	n/a		PM ? = 300	5720	690	6400	n/a	n/a	n/a	healthy	19	22-28	25	0		DE attenuated vasodilation in response to bradykinin, ACh, and verapamil at 6-8hr post; ns of DE on response to SNP at 6-8hr post
DE	2011	Mills et al. 2011a	242	crossover	60	FA once and DE once	Swedish low sulphur gasoil E10 (Preem)	n/a		PM ? = 300	3350	920	4450	2.97	n/a	n/a	healthy, stable coronary artery disease with previous myocardial infarction	52	20-38 (healthy)/51-67 (coronary artery disease)	26 (healthy)/60 (coronary artery disease)	0					SDNN ns of DE in both healthy and CAD from start to 23hr post; ns of DE time domain meaures in both healthy and CAD from start to 23hr post	ns of DE in freq domains in both healthy and CAD from start to 23hr post		ns in both CAD and healthy at 5hr post
DE	2011	Mills et al. 2011b	190	crossover	120	FA once, carbon nanoparticles once, DE once, filtered DE once	gas oil (petroplus refining Teesside Ltd)	n/a		PM 2 = 350	400	200	600	3.5	n/a	n/a	healthy	16	18-32	n/a	0		at 6-8hr post: DE attenuated increased blood flow responses to vasodilator infusion (bradykinin, ACh, SNP); verapamil vasodilation not impaired by DE					ns resting HR at 6hr post	SBP inc by DE at 6hr post, DBP ns at 6hr post
DE	2010	Barath et al. 2010	176	crossover	60	FA once, DE once	Statoil class 1 diesel fuel, cetane number 54, aromatics 4% volume, PAH <0.02% volume, sulphur <1ppm	n/a		PM 10 = 250	6600	900	7500	n/a	n/a	n/a	healthy	18	21-30	27	0		at 6hr post: DE attenuated increased blood flow responses to vasodilator infusion (bradykinin, ACh, verapamil, SNP)					ns at 6hr post	ns SBP and DBP at 6hr post
DE	2009	Langrish et al. 2009	235	crossover	60	Fa once and DE once	Diesel	n/a		PM 10 = 350	3300	1000	n/a	n/a	n/a	n/a	healthy	13	21-28	23	0							ns 2hr post	SBP and DBP ns continuous from 2hr pre to 21 hr post
DE	2009	Lundback et al. 2009	226	crossover	60	FA once and DE once	Gasoil E10	n/a		PM ? = 350	2150	620	2780	3.08	n/a	n/a	healthy	12	21-30	26	0	inc in PWV at 10 and 20 min, at 40min ns PWV; AP and Aix inc immediately after DE exposure then normalised over 30 min						ns during and at 10min, 20min, 30 min post	SBP and DBP ns at 10min, 20min, 30min post
DE	2008	Peretz et al. 2008a	245	crossover	120	FA once, DE 100 once, DE 200 once	no. 2 undyed on highway diesel fuel	n/a		PM 2.5 = 100 PM 2.5 = 200	947.89 1629.31	20.57 28.29	968.46 1657.6	0.47 0.74	n/a	n/a	healthy, metabolic syndrome	3, 13	24-39/ 31-48	32/41	0/38					SDNN, RMSSD ns to DE 100 and DE 200 at 1hr into, 1hr post, 4hr post, 20hr post	HF power inc after DE200 at 1hr post; dec LF/HF ratio after DE200 at 1hr post; ns freq domains at 4hr and 20hr post for DE200; DE 100 ns freq domain at 1hr into, 1hr, 4hr, 20hr post	ns ? Time points
DE	2008	Peretz et al. 2008b	238	crossover	120	FA once, DE 100 once, DE 200 once	no. 2 undyed on highway diesel fuel	n/a		PM 2.5 = 100 PM 2.5 = 200	958.14 1537.93	16.53 24.67	974.67 1562.6	0.51 0.89	n/a	n/a	healthy, metabolic syndrome	10, 17	20-42/ 20-48	29.8/38.5	20/35			DE200 and DE100 ns at 30min post	dec at 30min post with DE200; ns DE 100 at 30min post				DE100 and DE 200 at 30min post: SBP ns, DBP ns
DE	2007	Mills et al. 2007	194	crossover	60	FA once and DE once	low-sulfur gas-oil E10 (Preem)	n/a		PM 10 = 300	3450	1010	4450	2.9	n/a	n/a	stable coronary artery disease with previous myocardial infarction	20	n/a	60	0		at 6-8hr post: ns of DE on response to ACh, bradykinin or SNP infusion					ns during, 6-8hr post	ns 6-8hr post
DE	2007	Tornqvist et al. 2007	181	crossover	60	FA once and DE once	Diesel	n/a		PM ? = 300	3620	820	4440	n/a	n/a	n/a	healthy	15	18-38	26	0		at 24hr post: DE attenuated increased blood flow response to ACh, ns of DE on response to bradykinin, SNP, verapamil					ns at 24hr post	SBP and DBP ns at 24hr post
DE	2005	Mills et al. 2005	178	crossover	60	FA once and DE once	diesel fuel, cetane number 51; sulphur 0.06%	n/a		PM ? = 300	4500	1600	n/a	7.5	n/a	n/a	healthy	30	20-38	n/a	0		DE attenuated increased blood flow response to ACh (2hr post, ns 6hr post), bradykinin (2hr post, 6hr post), SNP (2hr post, 6hr post); ns of DE on response to verapamil at 2hr or 6hr post					ns at 2hr, 6hr post	SBP and DBP ns at 2hr, 6hr post
DE	2000	Nightingale et al. 2000	108	crossover	120	Clean air once and DE once	Diesel	n/a		PM 10 = 200	n/a	n/a	n/a	0.5	n/a	n/a	healthy	10	n/a	28	70							ns at 0hr - 4hr, 24hr
WS	2022	Williamson-Reisdorph et al. 2022	154	crossover	45	Clean air once, WS once	n/a	Western larch (Larix occidentalis Nutt)		PM ? = 250	n/a	n/a	n/a	n/a	n/a	n/a	healthy	10	n/a	30	30	PWV ns at 0hr post, 90min post, AI ns at 0hr post, 90min post				RMSSD ns at 0hr post, 90min post	LF, HF, LF/HF ratio ns at 0hr post, 90min post	ns at 0hr post, 90min post	SBP and DBP ns at 0hr post, 90min post
WS	2019	Fedak et al. 2019	237	crossover	120	FA once and once to each of 4 different WS sources: three stone fire, rocket elbow, fan rocket elbow, gasifier	n/a	n/a		gasifier: PM 2.5 = 50 fan rocket: PM 2.5 = 100 rocket elbow: PM 2.5 =250 three stone fire: PM 2.5 = 450	2 24 24 4	9 9 10 12	n/a	5 8 6 9	n/a	n/a	healthy	48	21-36	27.5	46								0hr post: three stone fire lower SBP, other WS ns; 3hr post: SBP ns all WS; 24hr post: SBP higher for three stone fire, fan rocket elbow, gasifier; DBP ns at 0hr post (all WS), 3hr post (all WS), and 24hr post (three stone fire, fan rocket elbow, gasifier); DBP lower at 24hr post for rocket elbow
WS	2014	Bønløkke et al. 2014	209	crossover	180	Clean air once, WS 200 once, WS 350 once	n/a	Danish beech wood		PM 2.5 = 200 PM 2.5 = 400	n/a	n/a	n/a	n/a	n/a	n/a	atopic	20	n/a	25.1	50					RMSSD, pNN50 ns at 6-7 hr post by WS 200, WS 350	HF, LF, LF/HF ns at 6-7 hr post by WS 200, WS 350	ns at 6-7hr post by WS 200, WS 350
WS	2014	Hunter et al. 2014	188	crossover	60	FA once, WS once	n/a	Birch wood		PM 1 = 1100	n/a	n/a	600	16	n/a	n/a	healthy male firefighters	16	21-26	26	0	AI, AP, PWV ns at 0hr - 1hr post	ns of WS on repsonse to ACh, SNP, verapamil (30min - 1.5hr post); WS enhanced forearm blood flow in response to bradykinin (30min-1.5hr post)					ns at 0hr , 1hr, 2hr, 6hr, 24hr post	SBP and DBP ns at 0hr , 1hr, 2hr, 6hr, 24hr post
WS	2013	Unosson et al. 2013	228	crossover	180	FA once, WS once	n/a	Birch wood logs		PM 1 = 300	n/a	n/a	410	25	n/a	n/a	healthy	14	24-27	26	43	AI, AP, PWV inc at 0hr post				SDNN, RMSSD, pNN50 dec over 1 hr post	HF dec over 1hr post, LF ns over 1hr post	inc over 1hr post	ns on SBP or DBP 0-60min post
WS	2012	Ghio et al. 2012	107	crossover	120	FA once, WS once	n/a	Red oak wood		PM ? = 500	16	undetectable	n/a	2.7	n/a	n/a	healthy	10	18-40	n/a	n/a					SDNN, pNN50, RMSSD ns at 0hr post, 20hr post	HF/LF, HF normalized, ns at 0hr post, 20hr post	dec at 0hr post, ns at 20hr post
* rounded to nearest 50 ug/m^3
ACh = acetylcholine, AI = augmentation index, AP = augmentation pressure, BP = blood pressure, CAD = coronary artery disease, DBP = diastolic blood pressure, FA = filtered air, HF = high frequency, hr = hour, HR = heart rate, DE = diesel exhaust, LF = low frequency, pNN50 = proportion of NN50 divided by the total number of NN (R-R) intervals, post = post end of exposure, PWV = pulse wave velocity…
Effects are of DE or WS unless otherwise stated. If there is a significant increase or decrease (p<0.05), only the timepoint with significant effect is indicated. If there are no significant effects, all timepoints indicated. Unless otherwise stated, effects are for pooled analysis of all groups.

## Sheet: Oxidative stress
										Composition of DE or WS exposures												BAL				BW				Blood										urine
DE or WS	Year	Study	Reference number	Experimental Design	Duration (minutes)	Exposures	Diesel fuel	WS Wood	Concurrent exposure	PM concentration (ug/m^3)*	NO (ppb)	NO2 (ppb)	NOx (ppb)	CO (ppm)	CO2 (ppm)	TVOC (ppb)	Participants Health Status	Sample Size	Age Range	Average Age	Biological Sex (% Female)	GSH	GSSG	urate or uric acid	ascorbate or ascorbic acid	GSH	GSSG	urate or uric acid	ascorbate or ascorbic acid	GSH/GSSG ratio	GSH	TEAC	ascorbate or ascorbic acid	urate or uric acid	8-isoprostane	NOx	LOOH	3-NT	protein carbonyls	8-isoprostane
DE	2020	Cosselman et al. 2020	187	crossover	120	4 exposures total: DE + placebo, FA + placebo, DE + antioxidant, FA + antioxidant	no. 2 undyed on highway diesel fuel, low sulfur	n/a		PM 2.5 = 200	n/a	35	2333.33	0.8	n/a	n/a	healthy	19	20-38	29	26									dec with DE at 3hr post
DE	2018	Giles et al. 2018b	234	crossover	30	DE x 3 and FA x 3	ultra-low sulfur diesel (Petro Canada type 2, sulfur < 15 ppm, cetane number 41-44)	n/a		PM 2.5 = 300	7000	580	n/a	13.9	n/a	1310	healthy males	18	n/a	24.6	0															inc by DE in low and high intensity exercise at 0h, 1hr
DE	2013	Langrish et al. 2013	145	crossover	?	FA once and DE once	Diesel	n/a		PM 10 = 300	3100	900	n/a	n/a	n/a	n/a	healthy	16 (study 1)/14 (study 2)	21-27 (study 1)/23-34 (study 2)	23 (study 1)/26 (study 2)	44 (study 1)/43 (study 2)															nitrite inc at 2hr post
DE	2009	Allen et al. 2009	272	crossover	120	FA once and DE once	no. 2 undyed on highway diesel fuel			PM 2.5 = 200	1516	25.5	1541.5	0.7	n/a	n/a	metabolic syndrome	10	31-48	38.9	40												ascorbate ns at 90min during, 1hr, 4hr, 10hr, 20hr post							ns at 1hr, 4hr, 10hr, 20hr post
DE	2009	Lund et al. 2009	262	crossover	120	FA once and DE once	certified no.2 diesel fuel, Chevron Philips	n/a		PM ? = 100	n/a	800	4700	2.8	n/a	n/a	healthy	10	18-40	n/a	60															inc 30min post
DE	2007	Tornqvist et al. 2007	181	crossover	60	FA once and DE once	Diesel	n/a		PM ? = 300	3620	820	4440	n/a	n/a	n/a	healthy	15	18-38	26	0											inc at 24hr post				nitrite ns at 24hr post
DE	2006	Behndig et al. 2006	78	crossover	120	FA once and DE once	Diesel	n/a		PM 10 = 100	1300	400	1800	10.4	n/a	n/a	healthy	15	21-27	24	47	inc at 18hr post		inc at 18hr post	ns at 18hr post	ns at 18hr post		ns at 18hr post	ns at 18hr post
DE	2004	Mudway et al. 2004	106	crossover	120	FA once and DE once	Diesel	n/a		PM 10 = 100	600	200	n/a	1.7	n/a	n/a	healthy	25	20-27	23.4	36	ns at 6hr post	ns at 6hr post	ns at 6hr post	ns at 6hr post	inc at 6hr post	ns at 6hr post	ns at 6hr post	ns at 6hr post
DE	1998	Blomberg et al. 1998	271	crossover	60	Air once and DE once	Diesel	n/a		PM ? = 300	4500	1600	n/a	7.5	n/a	n/a	healthy	15	21-28	25	27	ns at 6hr post		ns at 6hr post	ns at 6hr post	ns at 6hr post		ns at 6hr post	ns at 6hr post		ns at 0hr post, 5.5hr post		ns at 0hr post, 5.5hr post	ns at 0hr post, 5.5hr post
WS	2022	Williamson-Reisdorph et al. 2022	154	crossover	45	Clean air once, WS once	n/a	Western larch (Larix occidentalis Nutt)		PM ? = 250	n/a	n/a	n/a	n/a	n/a	n/a	healthy	10	n/a	30	30											ns at 0hr post, 90min post			ns at 0hr post, 90min post		ns at 0hr post, 90min post	ns at 0hr post, 90min post	ns at 0hr post, 90min post
WS	2018	Peters et al. 2018	195	crossover	90	FA once, WS 250 once, WS 500 once	n/a	Western larch (Larix occidentalis Nutt)		PM 2.5 = 250 PM 2.5 = 500	n/a	n/a	n/a	n/a	n/a	n/a	healthy	10	n/a	26.4	n/a											inc at 0hr and 1hr post (pooled WS 250 and WS 500; WS 500 only)		dec at 0hr post (pooled WS 250 and 500)	inc at 0hr post for WS 250, WS 500, and pooled WS 250 and WS 500		dec at 1hr post by WS 500 and pooled WS 250 + WS 500;	inc at 0hr post pooled WS 250 and WS 500, 3-nitrotyrosine inc at 0hr by WS 500	ns at 0hr post and 1hr post WS 250 and 500
WS	2015	Muala et al. 2015	69	crossover	180	FA once, WS once	n/a	Birch wood logs		PM 1 = 300	n/a	n/a	410	25	n/a	n/a	healthy	14	21-35	26	43	ns at 24hr	ns at 24hr			ns at 24hr	ns at 24hr
WS	2013	Stockfelt et al. 2013	174	crossover	180	FA once, WS SUP once, WS BOP once	n/a	50% birch, 50% spruce		SUP: PM 2.5 = 200 BOP: PM 2.5 = 150	140 300	30 50	n/a	5.6 15	n/a	n/a	healthy	13	20–57	31	50																			dec by SUP 2 mornings after, ns by SUP at 0hr post and next morning; dec by BOP at next morning and 2 mornings after, ns by BOP at 0hr post
WS	2010	Sehlstedt et al. 2010	68	crossover	180	WS once, FA once	n/a	Softwood pellet/sawdust fuel mixture from pine and spruce (18% moisture)		PM 2.5 = 200	n/a	n/a	200-400	5-15	n/a	n/a	healthy	19	21-31	24	47	inc at 24hr post	ns at 24hr post	ns at 24hr post	ns at 24hr post	ns at 24hr post	ns at 24hr post	ns at 24hr post	ns at 24hr post
WS	2006	Barregard et al. 2006	175	crossover	240	FA once, WS once	n/a	Hardwood/softwood		PM 2.5 / PM 1 = 250-300	n/a	80-90	n/a	n/a	n/a	n/a	healthy	13	20-56	34	54																			inc at 20hr post
* rounded to nearest 50 ug/m^3
3-NT = 3-nitrotyrosine, BAL = bronchoalveolar lavage, BOP = burn out phase, BW = bronchial wash, DE = diesel exhaust, dec = decrease, FA = filtered air, GSH = reduced glutathione, GSSG = oxidized glutathione, hr = hour, inc = increase, LOOH = lipid hydroperoxide, NOx = nitrite and nitrate, ns = no significance, post = post end of exposure, SUP = start up phase, TEAC = Trolox equivalent antioxidan…
Effects are of DE or WS unless otherwise stated. If there is a significant increase or decrease (p<0.05), only the timepoint with significant effect is indicated. If there are no significant effects, all timepoints indicated. Unless otherwise stated, effects are for pooled analysis of all groups.

## Sheet: DNA damage
										Composition of DE or WS exposures												Blood				Urine
DE or WS	Year	Study	Reference number	Experimental Design	Duration (minutes)	Exposures	Diesel fuel	WS Wood	Concurrent exposure	PM concentration (ug/m^3)*	NO (ppb)	NO2 (ppb)	NOx (ppb)	CO (ppm)	CO2 (ppm)	TVOC (ppb)	Participants Health Status	Sample Size	Age Range	Average Age	Biological Sex (% Female)	Strand breaks	hOGG1	FPG sensitive sites	HMOX-1	8-OHdG	8-oxodG	8-oxoGua
DE	2020	Cosselman et al. 2020	187	crossover	120	4 exposures total: DE + placebo, FA + placebo, DE + antioxidant, FA + antioxidant	no. 2 undyed on highway diesel fuel, low sulfur	n/a		PM 2.5 = 200	n/a	35	2333.33	0.8	n/a	n/a	healthy	19	20-38	29	26				ns at 3hr post, 24hr from baseline
DE	2015	Hemmingsen et al 2015	189	crossover	180	4 exposures total: FA + 46dB, FA + 75dB, DE + 46dB, DE + 75 dB	Swedish environmental class 1 diesel fuel with sulfur <10ppm, cetane number min 51, aromatics 4% volume, PAHs <0.02% volume	n/a	traffic noise	PM 1 = 300	9800	1300	n/a	7.1	1945	n/a	healthy	18	40-66	n/a	50	ns 0hr post	ns 0hr post	ns 0hr post	ns 0hr post		ns at 0hr, 20hr post
DE	2009	Allen et al. 2009	272	crossover	120	FA once and DE once	no. 2 undyed on highway diesel fuel	n/a		PM 2.5 = 200	1516	25.5	1541.5	0.7	n/a	n/a	metabolic syndrome	10	31-48	38.9	40					ns at 20hr post
WS	2012	Forchhammer et al. 2012	285	crossover	180	Clean air once, WS 200 once, WS 350 once	n/a	beech wood		PM 2.5 = 200 PM 2.5 = 350	n/a	n/a	n/a	9.85 16.05	n/a	n/a	atopic	20	19-55	25	50	ns at 0hr post, 6hr post, 20hr post by WS 200 and WS 350	mRNA ns at 0hr, 6hr, 20hr post by WS 200 and WS 350	ns at 0hr, 6hr, 20hr post by WS 200 and WS 350	mRNA ns at 0hr, 6hr, 20hr post by WS 200 and WS 350
WS	2008	Danielsen et al. 2008	284	crossover	240	FA once, WS once	n/a	50% birch, 50% spruce		PM ? = 250 - 300	n/a	n/a	n/a	n/a	n/a	n/a	healthy	13	20-56	34	54	dec at 3hr post, 20hr post	inc at 20hr post	ns at 3hr post, 20hr post			ns at 20hr post	ns at 20hr post
* rounded to nearest 50 ug/m^3
8-OHdG = 8-hydroxy-2'-deoxyguanosine, 8-oxodG = 8-oxo-7,8-dihydro-2′-deoxyguanosine, 8-oxoGua = 8-oxo-7,8-dihydroguanine, DE = diesel exhaust, dec = decrease, FA = filtered air, FPG = formamidopyrimidine-DNA-glycosylase, HMOX1 = heme oxygenase-1, hOGG1 = oxoguanine glycosylase 1, hr = hour, inc = increase, ns = no significance, post = post end of exposure, WS = wood smoke
Effects are of DE or WS unless otherwise stated. If there is a significant increase or decrease (p<0.05), only the timepoint with significant effect is indicated. If there are no significant effects, all timepoints indicated. Unless otherwise stated, effects are for pooled analysis of all groups.
